# Supplementary material for: Implicit neural image field for biological microscopy image compression
Source: Nat Comput Sci. 2025 Oct 10;5(11):1041–50. doi: 10.1038/s43588-025-00889-4 (PMC12638249; doi:10.1038/s43588-025-00889-4)
Supplement: Supplementary file 4 — Statistical source data. [file 43588_2025_889_MOESM4_ESM.csv]

Method	Metric	Compression_Ratio	Value
HEVC	PSNR	128x	75.2
HEVC	PSNR	128x	77.1
HEVC	PSNR	128x	76.07
HEVC	PSNR	128x	76.24
HEVC	PSNR	128x	76.11
HEVC	PSNR	128x	76.28
HEVC	PSNR	128x	76.02
HEVC	PSNR	128x	76.21
HEVC	PSNR	128x	76.33
HEVC	PSNR	128x	76.4
HEVC	PSNR	128x	76.36
HEVC	PSNR	128x	76.48
HEVC	PSNR	128x	76.3
HEVC	PSNR	128x	76.49
HEVC	PSNR	128x	75.46
HEVC	PSNR	128x	75.36
HEVC	PSNR	128x	75.69
HEVC	PSNR	128x	75.8
HEVC	PSNR	128x	75.58
HEVC	PSNR	128x	75.9
HEVC	PSNR	128x	76.92
HEVC	PSNR	128x	76.58
HEVC	PSNR	128x	76.79
HEVC	PSNR	128x	76.68
HEVC	PSNR	128x	76.85
HEVC	PSNR	256x	74.1
HEVC	PSNR	256x	77.3
HEVC	PSNR	256x	75.14
HEVC	PSNR	256x	75.62
HEVC	PSNR	256x	75.44
HEVC	PSNR	256x	75.31
HEVC	PSNR	256x	75.19
HEVC	PSNR	256x	75.69
HEVC	PSNR	256x	75.92
HEVC	PSNR	256x	76.21
HEVC	PSNR	256x	75.99
HEVC	PSNR	256x	76.33
HEVC	PSNR	256x	75.79
HEVC	PSNR	256x	76.38
HEVC	PSNR	256x	73.18
HEVC	PSNR	256x	73.69
HEVC	PSNR	256x	74.52
HEVC	PSNR	256x	74.83
HEVC	PSNR	256x	73.43
HEVC	PSNR	256x	74.96
HEVC	PSNR	256x	76.65
HEVC	PSNR	256x	77.01
HEVC	PSNR	256x	76.9
HEVC	PSNR	256x	76.83
HEVC	PSNR	256x	76.78
HEVC	PSNR	512x	72.6
HEVC	PSNR	512x	75.1
HEVC	PSNR	512x	73.57
HEVC	PSNR	512x	73.81
HEVC	PSNR	512x	73.6
HEVC	PSNR	512x	73.72
HEVC	PSNR	512x	73.53
HEVC	PSNR	512x	73.88
HEVC	PSNR	512x	74.05
HEVC	PSNR	512x	74.1
HEVC	PSNR	512x	73.9
HEVC	PSNR	512x	74.28
HEVC	PSNR	512x	73.93
HEVC	PSNR	512x	74.29
HEVC	PSNR	512x	72.37
HEVC	PSNR	512x	73.12
HEVC	PSNR	512x	72.88
HEVC	PSNR	512x	72.63
HEVC	PSNR	512x	73.2
HEVC	PSNR	512x	73.34
HEVC	PSNR	512x	74.5
HEVC	PSNR	512x	74.88
HEVC	PSNR	512x	74.79
HEVC	PSNR	512x	74.6
HEVC	PSNR	512x	74.53
SIREN	PSNR	128x	75.8
SIREN	PSNR	128x	77.6
SIREN	PSNR	128x	76.47
SIREN	PSNR	128x	76.71
SIREN	PSNR	128x	76.51
SIREN	PSNR	128x	76.64
SIREN	PSNR	128x	76.43
SIREN	PSNR	128x	76.76
SIREN	PSNR	128x	76.93
SIREN	PSNR	128x	77.01
SIREN	PSNR	128x	76.84
SIREN	PSNR	128x	77.16
SIREN	PSNR	128x	76.8
SIREN	PSNR	128x	77.19
SIREN	PSNR	128x	75.46
SIREN	PSNR	128x	75.83
SIREN	PSNR	128x	76.01
SIREN	PSNR	128x	76.23
SIREN	PSNR	128x	75.69
SIREN	PSNR	128x	75.58
SIREN	PSNR	128x	77.3
SIREN	PSNR	128x	77.49
SIREN	PSNR	128x	77.53
SIREN	PSNR	128x	77.28
SIREN	PSNR	128x	77.38
SIREN	PSNR	256x	74.9
SIREN	PSNR	256x	77.7
SIREN	PSNR	256x	76.08
SIREN	PSNR	256x	76.4
SIREN	PSNR	256x	76.13
SIREN	PSNR	256x	76.31
SIREN	PSNR	256x	76.04
SIREN	PSNR	256x	76.45
SIREN	PSNR	256x	76.62
SIREN	PSNR	256x	76.83
SIREN	PSNR	256x	76.67
SIREN	PSNR	256x	76.93
SIREN	PSNR	256x	76.51
SIREN	PSNR	256x	76.96
SIREN	PSNR	256x	74.55
SIREN	PSNR	256x	75.33
SIREN	PSNR	256x	75.68
SIREN	PSNR	256x	74.98
SIREN	PSNR	256x	75.84
SIREN	PSNR	256x	74.8
SIREN	PSNR	256x	77.2
SIREN	PSNR	256x	77.53
SIREN	PSNR	256x	77.41
SIREN	PSNR	256x	77.08
SIREN	PSNR	256x	77.3
SIREN	PSNR	512x	74.6
SIREN	PSNR	512x	77.4
SIREN	PSNR	512x	75.81
SIREN	PSNR	512x	76.19
SIREN	PSNR	512x	75.92
SIREN	PSNR	512x	76.01
SIREN	PSNR	512x	75.85
SIREN	PSNR	512x	76.25
SIREN	PSNR	512x	76.48
SIREN	PSNR	512x	76.62
SIREN	PSNR	512x	76.3
SIREN	PSNR	512x	76.75
SIREN	PSNR	512x	76.34
SIREN	PSNR	512x	76.78
SIREN	PSNR	512x	74.34
SIREN	PSNR	512x	75.25
SIREN	PSNR	512x	75.53
SIREN	PSNR	512x	74.9
SIREN	PSNR	512x	74.6
SIREN	PSNR	512x	75.65
SIREN	PSNR	512x	76.99
SIREN	PSNR	512x	77.1
SIREN	PSNR	512x	77.21
SIREN	PSNR	512x	76.87
SIREN	PSNR	512x	77.32
INIF	PSNR	128x	77.6
INIF	PSNR	128x	78.9
INIF	PSNR	128x	78.1
INIF	PSNR	128x	78.25
INIF	PSNR	128x	78.17
INIF	PSNR	128x	78.21
INIF	PSNR	128x	78.12
INIF	PSNR	128x	78.28
INIF	PSNR	128x	78.33
INIF	PSNR	128x	78.43
INIF	PSNR	128x	78.36
INIF	PSNR	128x	78.48
INIF	PSNR	128x	78.3
INIF	PSNR	128x	78.49
INIF	PSNR	128x	77.56
INIF	PSNR	128x	77.83
INIF	PSNR	128x	77.93
INIF	PSNR	128x	77.71
INIF	PSNR	128x	77.64
INIF	PSNR	128x	77.99
INIF	PSNR	128x	78.78
INIF	PSNR	128x	78.51
INIF	PSNR	128x	78.6
INIF	PSNR	128x	78.71
INIF	PSNR	128x	78.65
INIF	PSNR	256x	77.5
INIF	PSNR	256x	79.4
INIF	PSNR	256x	78.1
INIF	PSNR	256x	78.16
INIF	PSNR	256x	78.12
INIF	PSNR	256x	78.18
INIF	PSNR	256x	78.1
INIF	PSNR	256x	78.19
INIF	PSNR	256x	78.22
INIF	PSNR	256x	78.28
INIF	PSNR	256x	78.23
INIF	PSNR	256x	78.29
INIF	PSNR	256x	78.2
INIF	PSNR	256x	78.29
INIF	PSNR	256x	77.8
INIF	PSNR	256x	77.92
INIF	PSNR	256x	77.88
INIF	PSNR	256x	77.98
INIF	PSNR	256x	77.84
INIF	PSNR	256x	78.02
INIF	PSNR	256x	78.58
INIF	PSNR	256x	78.36
INIF	PSNR	256x	78.41
INIF	PSNR	256x	78.49
INIF	PSNR	256x	78.33
INIF	PSNR	512x	76.8
INIF	PSNR	512x	79.3
INIF	PSNR	512x	77.16
INIF	PSNR	512x	77.39
INIF	PSNR	512x	77.22
INIF	PSNR	512x	77.3
INIF	PSNR	512x	77.13
INIF	PSNR	512x	77.42
INIF	PSNR	512x	77.53
INIF	PSNR	512x	77.69
INIF	PSNR	512x	77.57
INIF	PSNR	512x	77.78
INIF	PSNR	512x	77.45
INIF	PSNR	512x	77.79
INIF	PSNR	512x	76.14
INIF	PSNR	512x	76.75
INIF	PSNR	512x	76.43
INIF	PSNR	512x	76.98
INIF	PSNR	512x	76.22
INIF	PSNR	512x	76.61
INIF	PSNR	512x	78.26
INIF	PSNR	512x	78.5
INIF	PSNR	512x	78.7
INIF	PSNR	512x	78.85
INIF	PSNR	512x	77.92
HEVC	SSIM	128x	0.999918
HEVC	SSIM	128x	0.999919
HEVC	SSIM	128x	0.99992
HEVC	SSIM	128x	0.999921
HEVC	SSIM	128x	0.999924
HEVC	SSIM	128x	0.999925
HEVC	SSIM	128x	0.999926
HEVC	SSIM	128x	0.999927
HEVC	SSIM	128x	0.999928
HEVC	SSIM	128x	0.99993
HEVC	SSIM	128x	0.999931
HEVC	SSIM	128x	0.999932
HEVC	SSIM	128x	0.999934
HEVC	SSIM	128x	0.999935
HEVC	SSIM	128x	0.999937
HEVC	SSIM	128x	0.999939
HEVC	SSIM	128x	0.999942
HEVC	SSIM	128x	0.999919
HEVC	SSIM	128x	0.99992
HEVC	SSIM	128x	0.999923
HEVC	SSIM	128x	0.999925
HEVC	SSIM	128x	0.999928
HEVC	SSIM	128x	0.99993
HEVC	SSIM	128x	0.999933
HEVC	SSIM	128x	0.999936
HEVC	SSIM	256x	0.999908
HEVC	SSIM	256x	0.99991
HEVC	SSIM	256x	0.999912
HEVC	SSIM	256x	0.999915
HEVC	SSIM	256x	0.999918
HEVC	SSIM	256x	0.999919
HEVC	SSIM	256x	0.99992
HEVC	SSIM	256x	0.999921
HEVC	SSIM	256x	0.999922
HEVC	SSIM	256x	0.999923
HEVC	SSIM	256x	0.999925
HEVC	SSIM	256x	0.999927
HEVC	SSIM	256x	0.999929
HEVC	SSIM	256x	0.999931
HEVC	SSIM	256x	0.999933
HEVC	SSIM	256x	0.999911
HEVC	SSIM	256x	0.999914
HEVC	SSIM	256x	0.999916
HEVC	SSIM	256x	0.999919
HEVC	SSIM	256x	0.99992
HEVC	SSIM	256x	0.999922
HEVC	SSIM	256x	0.999924
HEVC	SSIM	256x	0.999926
HEVC	SSIM	256x	0.999928
HEVC	SSIM	256x	0.99993
HEVC	SSIM	512x	0.999901
HEVC	SSIM	512x	0.999904
HEVC	SSIM	512x	0.999907
HEVC	SSIM	512x	0.999911
HEVC	SSIM	512x	0.999914
HEVC	SSIM	512x	0.999915
HEVC	SSIM	512x	0.999916
HEVC	SSIM	512x	0.999917
HEVC	SSIM	512x	0.999918
HEVC	SSIM	512x	0.999919
HEVC	SSIM	512x	0.99992
HEVC	SSIM	512x	0.999921
HEVC	SSIM	512x	0.999923
HEVC	SSIM	512x	0.999925
HEVC	SSIM	512x	0.999927
HEVC	SSIM	512x	0.999929
HEVC	SSIM	512x	0.999903
HEVC	SSIM	512x	0.999906
HEVC	SSIM	512x	0.999909
HEVC	SSIM	512x	0.999912
HEVC	SSIM	512x	0.999915
HEVC	SSIM	512x	0.999917
HEVC	SSIM	512x	0.999919
HEVC	SSIM	512x	0.999922
HEVC	SSIM	512x	0.999924
SIREN	SSIM	128x	0.999948
SIREN	SSIM	128x	0.999951
SIREN	SSIM	128x	0.999954
SIREN	SSIM	128x	0.999958
SIREN	SSIM	128x	0.999961
SIREN	SSIM	128x	0.999962
SIREN	SSIM	128x	0.999963
SIREN	SSIM	128x	0.999965
SIREN	SSIM	128x	0.999966
SIREN	SSIM	128x	0.999967
SIREN	SSIM	128x	0.999968
SIREN	SSIM	128x	0.999969
SIREN	SSIM	128x	0.99997
SIREN	SSIM	128x	0.999971
SIREN	SSIM	128x	0.999972
SIREN	SSIM	128x	0.999974
SIREN	SSIM	128x	0.99995
SIREN	SSIM	128x	0.999953
SIREN	SSIM	128x	0.999956
SIREN	SSIM	128x	0.99996
SIREN	SSIM	128x	0.999963
SIREN	SSIM	128x	0.999965
SIREN	SSIM	128x	0.999967
SIREN	SSIM	128x	0.999969
SIREN	SSIM	128x	0.999971
SIREN	SSIM	256x	0.99995
SIREN	SSIM	256x	0.999951
SIREN	SSIM	256x	0.999953
SIREN	SSIM	256x	0.999955
SIREN	SSIM	256x	0.999957
SIREN	SSIM	256x	0.999958
SIREN	SSIM	256x	0.999959
SIREN	SSIM	256x	0.99996
SIREN	SSIM	256x	0.999962
SIREN	SSIM	256x	0.999963
SIREN	SSIM	256x	0.999964
SIREN	SSIM	256x	0.999965
SIREN	SSIM	256x	0.999966
SIREN	SSIM	256x	0.999968
SIREN	SSIM	256x	0.999969
SIREN	SSIM	256x	0.999971
SIREN	SSIM	256x	0.999952
SIREN	SSIM	256x	0.999954
SIREN	SSIM	256x	0.999956
SIREN	SSIM	256x	0.999958
SIREN	SSIM	256x	0.99996
SIREN	SSIM	256x	0.999961
SIREN	SSIM	256x	0.999963
SIREN	SSIM	256x	0.999965
SIREN	SSIM	256x	0.999967
SIREN	SSIM	512x	0.999947
SIREN	SSIM	512x	0.999948
SIREN	SSIM	512x	0.99995
SIREN	SSIM	512x	0.999951
SIREN	SSIM	512x	0.999952
SIREN	SSIM	512x	0.999953
SIREN	SSIM	512x	0.999954
SIREN	SSIM	512x	0.999955
SIREN	SSIM	512x	0.999956
SIREN	SSIM	512x	0.999957
SIREN	SSIM	512x	0.999958
SIREN	SSIM	512x	0.999949
SIREN	SSIM	512x	0.99995
SIREN	SSIM	512x	0.999951
SIREN	SSIM	512x	0.999952
SIREN	SSIM	512x	0.999953
SIREN	SSIM	512x	0.999954
SIREN	SSIM	512x	0.999955
SIREN	SSIM	512x	0.999956
SIREN	SSIM	512x	0.999957
SIREN	SSIM	512x	0.999953
SIREN	SSIM	512x	0.999954
SIREN	SSIM	512x	0.999954
SIREN	SSIM	512x	0.999955
SIREN	SSIM	512x	0.999956
INIF	SSIM	128x	0.999974
INIF	SSIM	128x	0.999975
INIF	SSIM	128x	0.999977
INIF	SSIM	128x	0.999978
INIF	SSIM	128x	0.999979
INIF	SSIM	128x	0.99998
INIF	SSIM	128x	0.999981
INIF	SSIM	128x	0.999982
INIF	SSIM	128x	0.999983
INIF	SSIM	128x	0.999984
INIF	SSIM	128x	0.999986
INIF	SSIM	128x	0.999988
INIF	SSIM	128x	0.99999
INIF	SSIM	128x	0.999993
INIF	SSIM	128x	0.999976
INIF	SSIM	128x	0.999977
INIF	SSIM	128x	0.999979
INIF	SSIM	128x	0.999981
INIF	SSIM	128x	0.999982
INIF	SSIM	128x	0.999984
INIF	SSIM	128x	0.999985
INIF	SSIM	128x	0.999987
INIF	SSIM	128x	0.999989
INIF	SSIM	128x	0.999991
INIF	SSIM	128x	0.99998
INIF	SSIM	256x	0.999971
INIF	SSIM	256x	0.999972
INIF	SSIM	256x	0.999973
INIF	SSIM	256x	0.999974
INIF	SSIM	256x	0.999975
INIF	SSIM	256x	0.999976
INIF	SSIM	256x	0.999978
INIF	SSIM	256x	0.99998
INIF	SSIM	256x	0.999981
INIF	SSIM	256x	0.999983
INIF	SSIM	256x	0.999985
INIF	SSIM	256x	0.999987
INIF	SSIM	256x	0.999972
INIF	SSIM	256x	0.999973
INIF	SSIM	256x	0.999974
INIF	SSIM	256x	0.999976
INIF	SSIM	256x	0.999977
INIF	SSIM	256x	0.999979
INIF	SSIM	256x	0.99998
INIF	SSIM	256x	0.999982
INIF	SSIM	256x	0.999984
INIF	SSIM	256x	0.999986
INIF	SSIM	256x	0.999976
INIF	SSIM	256x	0.999975
INIF	SSIM	256x	0.999978
INIF	SSIM	512x	0.999968
INIF	SSIM	512x	0.999969
INIF	SSIM	512x	0.999971
INIF	SSIM	512x	0.999973
INIF	SSIM	512x	0.999974
INIF	SSIM	512x	0.999975
INIF	SSIM	512x	0.999976
INIF	SSIM	512x	0.999977
INIF	SSIM	512x	0.99997
INIF	SSIM	512x	0.999971
INIF	SSIM	512x	0.999972
INIF	SSIM	512x	0.999973
INIF	SSIM	512x	0.999974
INIF	SSIM	512x	0.999975
INIF	SSIM	512x	0.999976
INIF	SSIM	512x	0.999974
INIF	SSIM	512x	0.999975
INIF	SSIM	512x	0.999974
INIF	SSIM	512x	0.999974
INIF	SSIM	512x	0.999975
INIF	SSIM	512x	0.999973
INIF	SSIM	512x	0.999974
INIF	SSIM	512x	0.999973
INIF	SSIM	512x	0.999974
INIF	SSIM	512x	0.999974
